# Supplementary material for: Guggulsterone Induces Apoptosis in Multiple Myeloma Cells by Targeting High Mobility Group Box 1 via Janus Activated Kinase/Signal Transducer and Activator of Transcription Pathway
Source: Cancers (Basel). 2022 Nov 16;14(22):5621. doi: 10.3390/cancers14225621 (PMC9688888; doi:10.3390/cancers14225621)
Supplement: Supplementary file 1 [file cancers-14-05621-s001.zip]

Archive with 5 entries (5 files):
- file S1.pdf
- Supplementary Figure S1.pptx
- Supplementary Figure S2.pptx
- Supplementary Figure S3.pptx
- Supplementary Figure S4.pptx
